# Supplementary material for: Functional Study of the BMP Signaling Pathway in Appendage Regeneration of Exopalaemon carinicauda
Source: Biology (Basel). 2025 Jul 25;14(8):940. doi: 10.3390/biology14080940 (PMC12383973; doi:10.3390/biology14080940)
Supplement: Supplementary file 1 [file biology-14-00940-s001.zip]

Archive with 7 entries (7 files):
- Figure S1.jpg
- Figure S1.pdf
- Figure S2.jpg
- Figure S2.pdf
- Figure S3.jpg
- Figure S3.pdf
- Table S1-3.xlsx
