# Supplementary material for: Functional Study of the BMP Signaling Pathway in Appendage Regeneration of Exopalaemon carinicauda
Source: Biology (Basel). 2025 Jul 25;14(8):940. doi: 10.3390/biology14080940 (PMC12383973; doi:10.3390/biology14080940)
Supplement: Supplementary file 1 [file biology-14-00940-s001.zip › Table S1-3.xlsx]

## Sheet: Table S1
	Table S1 Amino acid sequence number
BMPR2	BMP7	BMPR1B	Smad1
Palaemon carinicauda（XKR67232.1 ）	Palaemon carinicauda（AYC12382.1 ）	Palaemon carinicauda（AYC12381.1）	Palaemon carinicauda（AYC12384.1 ）
Macrobrachium rosenbergii (XP_066988954.1)	Eriocheir sinensis（AWV66904.1）	Macrobrachium nipponense（XP_064118913.1 ）	Coturnix coturnix（CAB76819.1）
Halocaridina rubra (KAK7073362.1)	Penaeus chinensis (UIK24487.1)	Macrobrachium rosenbergii（XP_066961497.1）	Bubalus bubalis（AHL28110.1）
Homarus americanus (KAG7165399.1)	Halocaridina rubra (KAK7072035.1)	Panulirus ornatus（XP_071540457.1）	Xenopus laevis（NP_001079973.1）
Procambarus clarkia (UKA81981.1)	Amphibalanus amphitrite (KAF0290329.1 )	Penaeus vannamei（XP_069988849.1 ）	Crepidula fornicata（ADI48174.1）
Penaeus merguiensis (UXC84406.1)	Armadillidium vulgare(RXG52514.1)	Cherax quadricarinatus（XP_069953388.1 ）	Acanthosepion pharaonis（CAE1292765.1)
Eriocheir sinensis (XP_050688669.1)	Scylla paramamosain (AOZ56940.1)	Scylla paramamosain（AOZ56941.1 ）	Schistosoma mansoni（AAG35265.1 )
Chionoecetes opilio (KAG0710835.1)	Nephila pilipes (GFT97840.1）	Cryptotermes secundus（XP_023715984.1 ）	Helicoverpa armigera（AWV63130.1 )
Portunus trituberculatus (MPC34100.1）	Caerostris darwini (GIX90782.1 )	Hetaerina americana（XP_071439449.1 ）	Lepeophtheirus salmonis（CAF2851518.1)
Armadillidium vulgare (RXG57538.1)	Microplitis demolitor（XP_053594614.1）	Ischnura elegans（XP_046405242.1 ）	Procambarus clarkii（WBR34630.1)
Patella vulgata（XP_050405943.1）	Onthophagus taurus（XP_022915326.1）	Neocloeon triangulifer（XP_059472287.1 ）	Macrobrachium rosenbergii（UPK83288.1）
Mactra antiquata（KAL4228707.1 ）		Chelonus insularis（XP_034950196.1 ）	Armadillidium vulgare（RXG61791.1）
Holothuria leucospilota（KAJ8036516.1）		Prorops nasuta（XP_066597894.1）
Strongylocentrotus purpuratus（XP_790983.2 ）
Phyllobates terribilis（XP_073502562.1）
Aquarana catesbeiana（XP_073489389.1）

## Sheet: Table S2
Table S2 Primer sequences
Name	sequence (5'-3')	Bases
qBP10-F1	GTAGGGAGGCAGTACAAGAAGC	22
qBP10-R1	GGTCGCTCCGAGATTGTTC	19
qHBP2-F1	AGAGTTCCAGAGCAATCCACCTA	23
qHBP2-R1	TCCAAAGTATCCGCCAACG	19
qSLC35F6-F1	GCAGCGGCAAGAACAAGTA	19
qSLC35F6-R1	TGGCGTAAGTTAGGGTCAAT	20
qBGUS-F1	AATGTCAGAAGACCCAGGTTATC	23
qBGUS-R1	ATGTGACTGACCGTATTCCTATT	23
qEC-18S-F	TATACGCTAGTGGAGCTGGAA	22
qEC-18S-R	GGGGAGGTAGTGACGAAAAAT	21
Q-EcBMP7-F1	GAACAAGAAGTGGCAGAGGTGA	22
Q-EcBMP7-R1	GGAAGGGTAACAGAAAGTCGTAGA	24
Q-EcBMPR2-F1	GAGAATGGCTCAAGTAGTGGACG	23
Q-EcBMPR2-R1	GGAGTGGGAGGCTCAGAAAGA	21
Q-EcBMPR1B-F1	TGAAAAGGTTGCTGTGAAGGTC	22
Q-EcBMPR1B-R1	TCGGTAATGAGTAACATCTGAGTCC	25
Q-EcSmad1-F1	ATGGGCTGAGAAGGCTGTG	19
Q-EcSmad1-R1	TCCGTCGAGACTCCTGGGTAT	21
qRXR-F1	TCCCAGTAGAAGACCAAGTCGTC	23
qRXR-R1	CACCACTAATCCAGTTGCCAGA	22
qWNT8-F1	AGAACGTGTTAATTTGGTTGTGG	23
qWNT8-R1	GAACTGTGGTGATGTTGGGTG	21
qCAT-F1	CCTGGGTCTGTTCATCAGCG	20
qCAT-R1	AGGACAATGTATGCCGTTTCG	21
qMIH-F1	CTGGTCATCAGCCTGTTCCT	20
qMIH-R1	CATCTGTTACCGACATCATTCAT	23
qSMAD4-f	GCCCTGCTTGAACTCCTG	18
qSMAD4-r	CCCACAACCTGCTCCACA	18
qbmp1-f2	CTCACGACGATGGACAAG	18
qbmp1-r2	CAAGATTTCCTCCTGGGT	18
RNAi-BMP7-A1	GATCACTAATACGACTCACTATAGGGCCAGAAGGCTATGATGCCAACTACTTT	53
RNAi-BMP7-A2	AAAGTAGTTGGCATCATAGCCTTCTGGCCCTATAGTGAGTCGTATTAGTGATC	53
RNAi-BMP7-B1	GATCACTAATACGACTCACTATAGGGAGTAGTTGGCATCATAGCCTTCTGGTT	53
RNAi-BMP7-B2	AACCAGAAGGCTATGATGCCAACTACTCCCTATAGTGAGTCGTATTAGTGATC	53
RNAi-BMPR2-A1	GATCACTAATACGACTCACTATAGGGCAGTAATGCGCTTACTCCAAGGGATTT	53
RNAi-BMPR2-A2	AAATCCCTTGGAGTAAGCGCATTACTGCCCTATAGTGAGTCGTATTAGTGATC	53
RNAi-BMPR2-B1	GATCACTAATACGACTCACTATAGGGATCCCTTGGAGTAAGCGCATTACTGTT	53
RNAi-BMPR2-B2	AACAGTAATGCGCTTACTCCAAGGGATCCCTATAGTGAGTCGTATTAGTGATC	53
RNAi-BMPR1B-A1	GATCACTAATACGACTCACTATAGGGGCTCCGAGGTGTGCTAGTATGTTTATT	53
RNAi-BMPR1B-A2	AATAAACATACTAGCACACCTCGGAGCCCCTATAGTGAGTCGTATTAGTGATC	53
RNAi-BMPR1B-B1	GATCACTAATACGACTCACTATAGGGTAAACATACTAGCACACCTCGGAGCTT	53
RNAi-BMPR1B-B2	AAGCTCCGAGGTGTGCTAGTATGTTTACCCTATAGTGAGTCGTATTAGTGATC	53
RNAi-SMAD1-A1	GATCACTAATACGACTCACTATAGGGGGGCTGCTCTCTAACGTCAACAGAATT	53
RNAi-SMAD1-A2	AATTCTGTTGACGTTAGAGAGCAGCCCCCCTATAGTGAGTCGTATTAGTGATC	53
RNAi-SMAD1-B1	GATCACTAATACGACTCACTATAGGGTTCTGTTGACGTTAGAGAGCAGCCCTT	53
RNAi-SMAD1-B2	AACCTTTGTGCTGGTGCTGGCTGTAATCCCTATAGTGAGTCGTATTAGTGATC	53

## Sheet: Table S3
Table S3 The up-regulation and down-regulation relationships of genes after targeted injection
Genes and Injection type	BMP7	BMPR2	BMPR1B	Smad1
siRNA-BMP7	DOWN**	UP	UP**	UP
siRNA-BMPR2	DOWN	DOWN**	DOWN**	DOWN*
siRNA-BMPR1B	DOWN	DOWN**	DOWN**	DOWN*
siRNA-Smad1	UP	DOWN	DOWN	DOWN**
LDN-193189	UP	DOWN**	DOWN**	DOWN
No‘*’ indicates no statistical difference;‘*’ indicates significant difference (P<0.05); ‘**’ indicates extremely significant difference (P<0.01).
